# Supplementary material for: Gene dysregulation in peripheral blood of moyamoya disease and comparison with other vascular disorders
Source: PLoS One. 2019 Sep 18;14(9):e0221811. doi: 10.1371/journal.pone.0221811 (PMC6750579; doi:10.1371/journal.pone.0221811)
Supplement: S1 File — GO = Gene Ontology; DEGs = differentially expressed genes; MMD = moyamoya disease; IS = ischemic stroke; ATS = atherosclerosis; fHC = familial hypercholesterolemia; CAD = coronary artery disease; MI = myocardial infarction. GO terms with p < 0.05 are selected. (XLSX) [file pone.0221811.s006.xlsx]

## Sheet: GO_BP_up-DEGs
Summary of enriched GO terms for up-regulated genes in different vascular disorders
GO terms (biological processes)	MMD_up	IS_up	ATS_up	fHC_up	CAD_up	MI_up	count
GO:0009611~response to wounding	0	1	0	0	1	1	3
GO:0006954~inflammatory response	0	1	0	0	1	1	3
GO:0006952~defense response	0	1	0	0	1	1	3
GO:0006955~immune response	0	1	0	0	1	1	3
GO:0006468~protein amino acid phosphorylation	0	0	0	1	1	1	3
GO:0010033~response to organic substance	0	1	0	0	1	1	3
GO:0009617~response to bacterium	0	1	0	0	1	1	3
GO:0006928~cell motion	0	1	0	0	1	1	3
GO:0043067~regulation of programmed cell death	0	1	0	0	1	1	3
GO:0010941~regulation of cell death	0	1	0	0	1	1	3
GO:0001817~regulation of cytokine production	0	1	0	0	1	1	3
GO:0042981~regulation of apoptosis	0	1	0	0	1	1	3
GO:0016044~membrane organization	0	1	0	0	1	1	3
GO:0016477~cell migration	1	1	0	0	1	0	3
GO:0032680~regulation of tumor necrosis factor production	0	1	0	0	1	1	3
GO:0001775~cell activation	0	1	0	1	0	1	3
GO:0045449~regulation of transcription	0	0	0	1	1	0	2
GO:0006357~regulation of transcription from RNA polymerase II promoter	0	0	0	1	1	0	2
GO:0006350~transcription	0	0	0	1	1	0	2
GO:0007610~behavior	0	0	0	0	1	1	2
GO:0042110~T cell activation	0	0	0	0	1	1	2
GO:0032989~cellular component morphogenesis	0	0	0	1	1	0	2
GO:0009719~response to endogenous stimulus	0	0	0	0	1	1	2
GO:0040012~regulation of locomotion	0	1	0	0	1	0	2
GO:0051270~regulation of cell motion	0	1	0	0	1	0	2
GO:0000902~cell morphogenesis	0	0	0	1	1	0	2
GO:0000302~response to reactive oxygen species	0	0	0	0	1	1	2
GO:0051272~positive regulation of cell motion	0	1	0	0	1	0	2
GO:0051050~positive regulation of transport	0	0	0	1	1	0	2
GO:0006793~phosphorus metabolic process	0	0	0	0	1	1	2
GO:0006796~phosphate metabolic process	0	0	0	0	1	1	2
GO:0016310~phosphorylation	0	0	0	0	1	1	2
GO:0050829~defense response to Gram-negative bacterium	0	0	0	0	1	1	2
GO:0006979~response to oxidative stress	0	0	0	0	1	1	2
GO:0048870~cell motility	0	1	0	0	1	0	2
GO:0051674~localization of cell	0	1	0	0	1	0	2
GO:0009725~response to hormone stimulus	0	0	0	0	1	1	2
GO:0012501~programmed cell death	0	0	0	0	1	1	2
GO:0030334~regulation of cell migration	0	1	0	0	1	0	2
GO:0006909~phagocytosis	0	1	0	0	1	0	2
GO:0040017~positive regulation of locomotion	0	1	0	0	1	0	2
GO:0050728~negative regulation of inflammatory response	1	0	0	0	1	0	2
GO:0016192~vesicle-mediated transport	0	0	0	1	0	1	2
GO:0042742~defense response to bacterium	0	1	0	0	0	1	2
GO:0045087~innate immune response	0	1	0	0	0	1	2
GO:0045321~leukocyte activation	0	1	0	0	0	1	2
GO:0007243~protein kinase cascade	0	1	0	0	0	1	2
GO:0002237~response to molecule of bacterial origin	0	1	0	0	0	1	2
GO:0009595~detection of biotic stimulus	0	1	0	0	0	1	2
GO:0051180~vitamin transport	0	1	0	0	0	1	2
GO:0006897~endocytosis	0	1	0	0	0	1	2
GO:0010324~membrane invagination	0	1	0	0	0	1	2
GO:0000272~polysaccharide catabolic process	0	1	0	0	0	1	2
GO:0043068~positive regulation of programmed cell death	0	1	0	0	0	1	2
GO:0007242~intracellular signaling cascade	0	1	0	0	0	1	2
GO:0002684~positive regulation of immune system process	0	1	0	0	0	1	2
GO:0010942~positive regulation of cell death	0	1	0	0	0	1	2
GO:0032496~response to lipopolysaccharide	0	1	0	0	0	1	2
GO:0031328~positive regulation of cellular biosynthetic process	0	0	0	0	1	0	1
GO:0009891~positive regulation of biosynthetic process	0	0	0	0	1	0	1
GO:0010557~positive regulation of macromolecule biosynthetic process	0	0	0	0	1	0	1
GO:0010628~positive regulation of gene expression	0	0	0	0	1	0	1
GO:0045941~positive regulation of transcription	0	0	0	0	1	0	1
GO:0051173~positive regulation of nitrogen compound metabolic process	0	0	0	0	1	0	1
GO:0045935~positive regulation of nucleobase, nucleoside, nucleotide and nucleic acid metabolic process	0	0	0	0	1	0	1
GO:0010604~positive regulation of macromolecule metabolic process	0	0	0	0	1	0	1
GO:0045893~positive regulation of transcription, DNA-dependent	0	0	0	0	1	0	1
GO:0051254~positive regulation of RNA metabolic process	0	0	0	0	1	0	1
GO:0051130~positive regulation of cellular component organization	0	0	0	0	1	0	1
GO:0045944~positive regulation of transcription from RNA polymerase II promoter	0	0	0	0	1	0	1
GO:0045597~positive regulation of cell differentiation	0	0	0	0	1	0	1
GO:0002320~lymphoid progenitor cell differentiation	0	0	0	0	1	0	1
GO:0045807~positive regulation of endocytosis	0	0	0	0	1	0	1
GO:0051252~regulation of RNA metabolic process	0	0	0	0	1	0	1
GO:0045646~regulation of erythrocyte differentiation	0	0	0	0	1	0	1
GO:0051094~positive regulation of developmental process	0	0	0	0	1	0	1
GO:0006355~regulation of transcription, DNA-dependent	0	0	0	0	1	0	1
GO:0019059~initiation of viral infection	0	0	0	0	1	0	1
GO:0045637~regulation of myeloid cell differentiation	0	0	0	0	1	0	1
GO:0002244~hemopoietic progenitor cell differentiation	0	0	0	0	1	0	1
GO:0045648~positive regulation of erythrocyte differentiation	0	0	0	0	1	0	1
GO:0030036~actin cytoskeleton organization	0	0	0	0	1	0	1
GO:0050766~positive regulation of phagocytosis	0	0	0	0	1	0	1
GO:0044087~regulation of cellular component biogenesis	0	0	0	0	1	0	1
GO:0030029~actin filament-based process	0	0	0	0	1	0	1
GO:0019058~viral infectious cycle	0	0	0	0	1	0	1
GO:0022415~viral reproductive process	0	0	0	0	1	0	1
GO:0007566~embryo implantation	0	0	0	0	1	0	1
GO:0050764~regulation of phagocytosis	0	0	0	0	1	0	1
GO:0007565~female pregnancy	0	0	0	0	1	0	1
GO:0048547~gut morphogenesis	0	0	0	0	1	0	1
GO:0051051~negative regulation of transport	0	0	0	0	1	0	1
GO:0032101~regulation of response to external stimulus	0	0	0	0	1	0	1
GO:0043254~regulation of protein complex assembly	0	0	0	0	1	0	1
GO:0045639~positive regulation of myeloid cell differentiation	0	0	0	0	1	0	1
GO:0032844~regulation of homeostatic process	0	0	0	0	1	0	1
GO:0016032~viral reproduction	0	0	0	0	1	0	1
GO:0018107~peptidyl-threonine phosphorylation	0	0	0	0	1	0	1
GO:0051241~negative regulation of multicellular organismal process	0	0	0	0	1	0	1
GO:0002456~T cell mediated immunity	0	0	0	0	1	0	1
GO:0060260~regulation of transcription initiation from RNA polymerase II promoter	0	0	0	0	1	0	1
GO:0048565~gut development	0	0	0	0	1	0	1
GO:0043069~negative regulation of programmed cell death	0	0	0	0	1	0	1
GO:0060548~negative regulation of cell death	0	0	0	0	1	0	1
GO:0048568~embryonic organ development	0	0	0	0	1	0	1
GO:0055123~digestive system development	0	0	0	0	1	0	1
GO:0048546~digestive tract morphogenesis	0	0	0	0	1	0	1
GO:0018210~peptidyl-threonine modification	0	0	0	0	1	0	1
GO:0001818~negative regulation of cytokine production	0	0	0	0	1	0	1
GO:0043488~regulation of mRNA stability	0	0	0	0	1	0	1
GO:0035239~tube morphogenesis	0	0	0	0	1	0	1
GO:0048511~rhythmic process	0	0	0	0	1	0	1
GO:0010035~response to inorganic substance	0	0	0	0	1	0	1
GO:0030100~regulation of endocytosis	0	0	0	0	1	0	1
GO:0051789~response to protein stimulus	0	0	0	0	1	0	1
GO:0043487~regulation of RNA stability	0	0	0	0	1	0	1
GO:0001666~response to hypoxia	0	0	0	0	1	0	1
GO:0043066~negative regulation of apoptosis	0	0	0	0	1	0	1
GO:0048567~ectodermal gut morphogenesis	0	0	0	0	1	0	1
GO:0007439~ectodermal gut development	0	0	0	0	1	0	1
GO:0048589~developmental growth	0	0	0	0	1	0	1
GO:0043549~regulation of kinase activity	0	0	0	0	1	0	1
GO:0030217~T cell differentiation	0	0	0	0	1	0	1
GO:0048754~branching morphogenesis of a tube	0	0	0	0	1	0	1
GO:0001568~blood vessel development	0	0	0	0	1	0	1
GO:0046718~entry of virus into host cell	0	0	0	0	1	0	1
GO:0030260~entry into host cell	0	0	0	0	1	0	1
GO:0052192~movement in environment of other organism during symbiotic interaction	0	0	0	0	1	0	1
GO:0052126~movement in host environment	0	0	0	0	1	0	1
GO:0044409~entry into host	0	0	0	0	1	0	1
GO:0051828~entry into other organism during symbiotic interaction	0	0	0	0	1	0	1
GO:0051806~entry into cell of other organism during symbiotic interaction	0	0	0	0	1	0	1
GO:0048660~regulation of smooth muscle cell proliferation	0	0	0	0	1	0	1
GO:0070482~response to oxygen levels	0	0	0	0	1	0	1
GO:0001944~vasculature development	0	0	0	0	1	0	1
GO:0031099~regeneration	0	0	0	0	1	0	1
GO:0008354~germ cell migration	0	0	0	0	1	0	1
GO:0044093~positive regulation of molecular function	0	0	0	0	1	0	1
GO:0051338~regulation of transferase activity	0	0	0	0	1	0	1
GO:0009896~positive regulation of catabolic process	0	0	0	0	1	0	1
GO:0007163~establishment or maintenance of cell polarity	0	0	0	0	1	0	1
GO:0045859~regulation of protein kinase activity	0	0	0	0	1	0	1
GO:0042325~regulation of phosphorylation	0	0	0	0	1	0	1
GO:0060627~regulation of vesicle-mediated transport	0	0	0	0	1	0	1
GO:0032102~negative regulation of response to external stimulus	0	0	0	0	1	0	1
GO:0045638~negative regulation of myeloid cell differentiation	0	0	0	0	1	0	1
GO:0048534~hemopoietic or lymphoid organ development	0	0	0	0	1	0	1
GO:0016265~death	0	0	0	0	1	0	1
GO:0046697~decidualization	0	0	0	0	1	0	1
GO:0001763~morphogenesis of a branching structure	0	0	0	0	1	0	1
GO:0003006~reproductive developmental process	0	0	0	0	1	0	1
GO:0006366~transcription from RNA polymerase II promoter	0	0	0	0	1	0	1
GO:0006351~transcription, DNA-dependent	0	0	0	0	1	0	1
GO:0006916~anti-apoptosis	0	0	0	0	1	0	1
GO:0030097~hemopoiesis	0	0	0	0	1	0	1
GO:0006915~apoptosis	0	0	0	0	1	0	1
GO:0006325~chromatin organization	0	0	0	1	0	0	1
GO:0016568~chromatin modification	0	0	0	1	0	0	1
GO:0051276~chromosome organization	0	0	0	1	0	0	1
GO:0000377~RNA splicing, via transesterification reactions with bulged adenosine as nucleophile	0	0	0	1	0	0	1
GO:0000375~RNA splicing, via transesterification reactions	0	0	0	1	0	0	1
GO:0000398~nuclear mRNA splicing, via spliceosome	0	0	0	1	0	0	1
GO:0032237~activation of store-operated calcium channel activity	0	0	0	1	0	0	1
GO:0051928~positive regulation of calcium ion transport	0	0	0	1	0	0	1
GO:0048666~neuron development	0	0	0	1	0	0	1
GO:0030182~neuron differentiation	0	0	0	1	0	0	1
GO:0032236~positive regulation of calcium ion transport via store-operated calcium channel activity	0	0	0	1	0	0	1
GO:0031175~neuron projection development	0	0	0	1	0	0	1
GO:0045892~negative regulation of transcription, DNA-dependent	0	0	0	1	0	0	1
GO:0030098~lymphocyte differentiation	0	0	0	1	0	0	1
GO:0043270~positive regulation of ion transport	0	0	0	1	0	0	1
GO:0051253~negative regulation of RNA metabolic process	0	0	0	1	0	0	1
GO:0018106~peptidyl-histidine phosphorylation	0	0	0	1	0	0	1
GO:0032234~regulation of calcium ion transport via store-operated calcium channel activity	0	0	0	1	0	0	1
GO:0016071~mRNA metabolic process	0	0	0	1	0	0	1
GO:0018202~peptidyl-histidine modification	0	0	0	1	0	0	1
GO:0070271~protein complex biogenesis	0	0	0	1	0	0	1
GO:0006461~protein complex assembly	0	0	0	1	0	0	1
GO:0030335~positive regulation of cell migration	0	1	0	0	0	0	1
GO:0050878~regulation of body fluid levels	0	1	0	0	0	0	1
GO:0042060~wound healing	0	1	0	0	0	0	1
GO:0050817~coagulation	0	1	0	0	0	0	1
GO:0007596~blood coagulation	0	1	0	0	0	0	1
GO:0006911~phagocytosis, engulfment	0	1	0	0	0	0	1
GO:0007599~hemostasis	0	1	0	0	0	0	1
GO:0050795~regulation of behavior	0	1	0	0	0	0	1
GO:0043405~regulation of MAP kinase activity	0	1	0	0	0	0	1
GO:0009894~regulation of catabolic process	0	1	0	0	0	0	1
GO:0048878~chemical homeostasis	0	1	0	0	0	0	1
GO:0050702~interleukin-1 beta secretion	0	1	0	0	0	0	1
GO:0031329~regulation of cellular catabolic process	0	1	0	0	0	0	1
GO:0042592~homeostatic process	0	1	0	0	0	0	1
GO:0007204~elevation of cytosolic calcium ion concentration	0	1	0	0	0	0	1
GO:0005976~polysaccharide metabolic process	0	1	0	0	0	0	1
GO:0050701~interleukin-1 secretion	0	1	0	0	0	0	1
GO:0032611~interleukin-1 beta production	0	1	0	0	0	0	1
GO:0030005~cellular di-, tri-valent inorganic cation homeostasis	0	1	0	0	0	0	1
GO:0051480~cytosolic calcium ion homeostasis	0	1	0	0	0	0	1
GO:0043467~regulation of generation of precursor metabolites and energy	0	1	0	0	0	0	1
GO:0055066~di-, tri-valent inorganic cation homeostasis	0	1	0	0	0	0	1
GO:0010748~negative regulation of plasma membrane long-chain fatty acid transport	0	1	0	0	0	0	1
GO:0002701~negative regulation of production of molecular mediator of immune response	0	1	0	0	0	0	1
GO:0010746~regulation of plasma membrane long-chain fatty acid transport	0	1	0	0	0	0	1
GO:0002719~negative regulation of cytokine production during immune response	0	1	0	0	0	0	1
GO:0032612~interleukin-1 production	0	1	0	0	0	0	1
GO:0050920~regulation of chemotaxis	0	1	0	0	0	0	1
GO:0009306~protein secretion	0	1	0	0	0	0	1
GO:0006874~cellular calcium ion homeostasis	0	1	0	0	0	0	1
GO:0042113~B cell activation	0	1	0	0	0	0	1
GO:0055074~calcium ion homeostasis	0	1	0	0	0	0	1
GO:0009620~response to fungus	0	0	0	0	0	1	1
GO:0043065~positive regulation of apoptosis	0	0	0	0	0	1	1
GO:0009615~response to virus	0	0	0	0	0	1	1
GO:0006935~chemotaxis	0	0	0	0	0	1	1
GO:0042330~taxis	0	0	0	0	0	1	1
GO:0050778~positive regulation of immune response	0	0	0	0	0	1	1
GO:0016052~carbohydrate catabolic process	0	0	0	0	0	1	1
GO:0032675~regulation of interleukin-6 production	0	0	0	0	0	1	1
GO:0015939~pantothenate metabolic process	0	0	0	0	0	1	1
GO:0019322~pentose biosynthetic process	0	0	0	0	0	1	1
GO:0048584~positive regulation of response to stimulus	0	0	0	0	0	1	1
GO:0002253~activation of immune response	0	0	0	0	0	1	1
GO:0019321~pentose metabolic process	0	0	0	0	0	1	1
GO:0015837~amine transport	0	0	0	0	0	1	1
GO:0019318~hexose metabolic process	0	0	0	0	0	1	1
GO:0002526~acute inflammatory response	0	0	0	0	0	1	1
GO:0006801~superoxide metabolic process	0	0	0	0	0	1	1
GO:0045730~respiratory burst	0	0	0	0	0	1	1
GO:0050832~defense response to fungus	0	0	0	0	0	1	1
GO:0006003~fructose 2,6-bisphosphate metabolic process	0	0	0	0	0	1	1
GO:0042832~defense response to protozoan	0	0	0	0	0	1	1
GO:0007249~I-kappaB kinase/NF-kappaB cascade	0	0	0	0	0	1	1
GO:0031640~killing of cells of another organism	0	0	0	0	0	1	1
GO:0044275~cellular carbohydrate catabolic process	0	0	0	0	0	1	1
GO:0002274~myeloid leukocyte activation	0	0	0	0	0	1	1
GO:0042116~macrophage activation	0	0	0	0	0	1	1
GO:0032677~regulation of interleukin-8 production	0	0	0	0	0	1	1
GO:0001562~response to protozoan	0	0	0	0	0	1	1
GO:0006865~amino acid transport	0	0	0	0	0	1	1
GO:0009593~detection of chemical stimulus	0	0	0	0	0	1	1
GO:0006000~fructose metabolic process	0	0	0	0	0	1	1
GO:0002221~pattern recognition receptor signaling pathway	0	0	0	0	0	1	1
GO:0005996~monosaccharide metabolic process	0	0	0	0	0	1	1
GO:0002757~immune response-activating signal transduction	0	0	0	0	0	1	1
GO:0046942~carboxylic acid transport	0	0	0	0	0	1	1
GO:0008283~cell proliferation	0	0	0	0	0	1	1
GO:0015849~organic acid transport	0	0	0	0	0	1	1
GO:0002218~activation of innate immune response	0	0	0	0	0	1	1
GO:0002758~innate immune response-activating signal transduction	0	0	0	0	0	1	1
GO:0002250~adaptive immune response	0	0	0	0	0	1	1
GO:0002460~adaptive immune response based on somatic recombination of immune receptors built from immunoglobulin superfamily domains	0	0	0	0	0	1	1
GO:0002366~leukocyte activation during immune response	0	0	0	0	0	1	1
GO:0002263~cell activation during immune response	0	0	0	0	0	1	1
GO:0006917~induction of apoptosis	0	0	0	0	0	1	1
GO:0002764~immune response-regulating signal transduction	0	0	0	0	0	1	1
GO:0012502~induction of programmed cell death	0	0	0	0	0	1	1
GO:0006006~glucose metabolic process	0	0	0	0	0	1	1
GO:0006732~coenzyme metabolic process	0	0	0	0	0	1	1
GO:0034097~response to cytokine stimulus	0	0	0	0	0	1	1
GO:0006007~glucose catabolic process	0	0	0	0	0	1	1
GO:0007265~Ras protein signal transduction	0	0	0	0	0	1	1
GO:0006968~cellular defense response	0	0	0	0	0	1	1
GO:0007626~locomotory behavior	0	0	0	0	0	1	1
GO:0002252~immune effector process	0	0	0	0	0	1	1
GO:0002443~leukocyte mediated immunity	0	0	0	0	0	1	1
GO:0048545~response to steroid hormone stimulus	0	0	0	0	0	1	1
GO:0045414~regulation of interleukin-8 biosynthetic process	0	0	0	0	0	1	1
GO:0006098~pentose-phosphate shunt	0	0	0	0	0	1	1
GO:0001906~cell killing	0	0	0	0	0	1	1
GO:0034599~cellular response to oxidative stress	0	0	0	0	0	1	1
GO:0046649~lymphocyte activation	0	0	0	0	0	1	1
GO:0006800~oxygen and reactive oxygen species metabolic process	0	0	0	0	0	1	1
GO:0042534~regulation of tumor necrosis factor biosynthetic process	0	0	0	0	0	1	1
GO:0051606~detection of stimulus	0	0	0	0	0	1	1
GO:0001816~cytokine production	0	0	0	0	0	1	1
GO:0045089~positive regulation of innate immune response	0	0	0	0	0	1	1
GO:0019320~hexose catabolic process	0	0	0	0	0	1	1
GO:0002449~lymphocyte mediated immunity	0	0	0	0	0	1	1
GO:0032729~positive regulation of interferon-gamma production	0	0	0	0	0	1	1
GO:0046365~monosaccharide catabolic process	0	0	0	0	0	1	1
GO:0031349~positive regulation of defense response	0	0	0	0	0	1	1
GO:0032649~regulation of interferon-gamma production	0	0	0	0	0	1	1
GO:0034614~cellular response to reactive oxygen species	0	0	0	0	0	1	1
GO:0002455~humoral immune response mediated by circulating immunoglobulin	0	0	0	0	0	1	1
GO:0042554~superoxide anion generation	0	0	0	0	0	1	1
GO:0006898~receptor-mediated endocytosis	0	0	0	0	0	1	1
GO:0051384~response to glucocorticoid stimulus	0	0	0	0	0	1	1
GO:0016064~immunoglobulin mediated immune response	0	0	0	0	0	1	1
GO:0045088~regulation of innate immune response	0	0	0	0	0	1	1
GO:0006959~humoral immune response	0	0	0	0	0	1	1
GO:0032870~cellular response to hormone stimulus	0	0	0	0	0	1	1
GO:0002224~toll-like receptor signaling pathway	0	0	0	0	0	1	1
GO:0019724~B cell mediated immunity	0	0	0	0	0	1	1
GO:0043603~cellular amide metabolic process	0	0	0	0	0	1	1
GO:0046164~alcohol catabolic process	0	0	0	0	0	1	1
GO:0051186~cofactor metabolic process	0	0	0	0	0	1	1
GO:0016046~detection of fungus	0	0	0	0	0	1	1
GO:0009051~pentose-phosphate shunt, oxidative branch	0	0	0	0	0	1	1
GO:0019858~cytosine metabolic process	0	0	0	0	0	1	1
GO:0046390~ribose phosphate biosynthetic process	0	0	0	0	0	1	1
GO:0002752~cell surface pattern recognition receptor signaling pathway	0	0	0	0	0	1	1
GO:0019302~D-ribose biosynthetic process	0	0	0	0	0	1	1
GO:0000060~protein import into nucleus, translocation	0	0	0	0	0	1	1
GO:0019229~regulation of vasoconstriction	0	0	0	0	0	1	1
GO:0032760~positive regulation of tumor necrosis factor production	0	0	0	0	0	1	1
GO:0030198~extracellular matrix organization	1	0	0	0	0	0	1
GO:0007417~central nervous system development	1	0	0	0	0	0	1
GO:0030574~collagen catabolic process	1	0	0	0	0	0	1
GO:0030336~negative regulation of cell migration	1	0	0	0	0	0	1
GO:0030855~epithelial cell differentiation	1	0	0	0	0	0	1
GO:0034446~substrate adhesion-dependent cell spreading	1	0	0	0	0	0	1
GO:0090090~negative regulation of canonical Wnt signaling pathway	1	0	0	0	0	0	1
GO:0030819~positive regulation of cAMP biosynthetic process	1	0	0	0	0	0	1
GO:0022617~extracellular matrix disassembly	1	0	0	0	0	0	1
GO:0010839~negative regulation of keratinocyte proliferation	1	0	0	0	0	0	1
GO:0009142~nucleoside triphosphate biosynthetic process	1	0	0	0	0	0	1
GO:0001525~angiogenesis	1	0	0	0	0	0	1
GO:0007155~cell adhesion	1	0	0	0	0	0	1
GO:0035567~non-canonical Wnt signaling pathway	1	0	0	0	0	0	1
GO:0007507~heart development	1	0	0	0	0	0	1
GO:0036342~post-anal tail morphogenesis	1	0	0	0	0	0	1
GO:0006165~nucleoside diphosphate phosphorylation	1	0	0	0	0	0	1
GO:0042733~embryonic digit morphogenesis	1	0	0	0	0	0	1
GO:0050679~positive regulation of epithelial cell proliferation	1	0	0	0	0	0	1
GO:0030010~establishment of cell polarity	1	0	0	0	0	0	1
GO:0008104~protein localization	1	0	0	0	0	0	1
GO:0007416~synapse assembly	1	0	0	0	0	0	1
GO:0007411~axon guidance	1	0	0	0	0	0	1
GO:0015949~nucleobase-containing small molecule interconversion	1	0	0	0	0	0	1
GO:0002040~sprouting angiogenesis	1	0	0	0	0	0	1
GO:0021545~cranial nerve development	1	0	0	0	0	0	1
GO:0007186~G-protein coupled receptor signaling pathway	1	0	0	0	0	0	1
GO:0043627~response to estrogen	1	0	0	0	0	0	1
GO:0035329~hippo signaling	1	0	0	0	0	0	1
GO:0001569~patterning of blood vessels	1	0	0	0	0	0	1
GO:0045909~positive regulation of vasodilation	1	0	0	0	0	0	1
GO:0021915~neural tube development	1	0	0	0	0	0	1
GO:0060033~anatomical structure regression	1	0	0	0	0	0	1
GO:0060513~prostatic bud formation	1	0	0	0	0	0	1
GO:0045765~regulation of angiogenesis	1	0	0	0	0	0	1

## Sheet: GO_BP_down-DEGs
Summary of enriched GO terms for down-regulated genes in different vascular disorders
GO terms (biological processes)	MMD_down	IS_down	ATS_down	fHC_down	CAD_down	MI_down	count
GO:0006414~translational elongation	0	1	1	1	0	1	4
GO:0006412~translation	0	1	1	1	0	1	4
GO:0006955~immune response	1	1	0	0	1	1	4
GO:0002684~positive regulation of immune system process	0	1	0	0	1	1	3
GO:0050778~positive regulation of immune response	0	1	0	0	1	1	3
GO:0031341~regulation of cell killing	0	1	0	0	1	1	3
GO:0048584~positive regulation of response to stimulus	0	1	0	0	1	1	3
GO:0031343~positive regulation of cell killing	0	0	0	0	1	1	2
GO:0001894~tissue homeostasis	0	0	0	0	1	1	2
GO:0002252~immune effector process	0	0	0	0	1	1	2
GO:0002697~regulation of immune effector process	0	0	0	0	1	1	2
GO:0002717~positive regulation of natural killer cell mediated immunity	0	0	0	0	1	1	2
GO:0045954~positive regulation of natural killer cell mediated cytotoxicity	0	0	0	0	1	1	2
GO:0042269~regulation of natural killer cell mediated cytotoxicity	0	0	0	0	1	1	2
GO:0002715~regulation of natural killer cell mediated immunity	0	0	0	0	1	1	2
GO:0048871~multicellular organismal homeostasis	0	0	0	0	1	1	2
GO:0001912~positive regulation of leukocyte mediated cytotoxicity	0	0	0	0	1	1	2
GO:0002443~leukocyte mediated immunity	0	0	0	0	1	1	2
GO:0002706~regulation of lymphocyte mediated immunity	0	0	0	0	1	1	2
GO:0006091~generation of precursor metabolites and energy	0	0	0	1	0	1	2
GO:0022900~electron transport chain	0	1	0	1	0	0	2
GO:0042773~ATP synthesis coupled electron transport	0	0	0	1	0	1	2
GO:0042775~mitochondrial ATP synthesis coupled electron transport	0	0	0	1	0	1	2
GO:0006119~oxidative phosphorylation	0	0	0	1	0	1	2
GO:0022904~respiratory electron transport chain	0	0	0	1	0	1	2
GO:0022613~ribonucleoprotein complex biogenesis	0	0	0	1	0	1	2
GO:0006120~mitochondrial electron transport, NADH to ubiquinone	0	0	0	1	0	1	2
GO:0045333~cellular respiration	0	0	0	1	0	1	2
GO:0048872~homeostasis of number of cells	0	0	0	1	0	1	2
GO:0030098~lymphocyte differentiation	0	1	0	0	0	1	2
GO:0046649~lymphocyte activation	0	1	0	0	0	1	2
GO:0002521~leukocyte differentiation	0	1	0	0	0	1	2
GO:0045321~leukocyte activation	0	1	0	0	0	1	2
GO:0001775~cell activation	0	1	0	0	0	1	2
GO:0042110~T cell activation	0	1	0	0	0	1	2
GO:0048534~hemopoietic or lymphoid organ development	0	1	0	0	0	1	2
GO:0030217~T cell differentiation	0	1	0	0	0	1	2
GO:0002520~immune system development	0	1	0	0	0	1	2
GO:0030097~hemopoiesis	0	1	0	0	0	1	2
GO:0002696~positive regulation of leukocyte activation	0	1	0	0	0	1	2
GO:0050867~positive regulation of cell activation	0	1	0	0	0	1	2
GO:0002694~regulation of leukocyte activation	0	1	0	0	0	1	2
GO:0050865~regulation of cell activation	0	1	0	0	0	1	2
GO:0051251~positive regulation of lymphocyte activation	0	1	0	0	0	1	2
GO:0045619~regulation of lymphocyte differentiation	0	1	0	0	0	1	2
GO:0045621~positive regulation of lymphocyte differentiation	0	1	0	0	0	1	2
GO:0008284~positive regulation of cell proliferation	0	1	0	0	0	1	2
GO:0051249~regulation of lymphocyte activation	0	1	0	0	0	1	2
GO:0050850~positive regulation of calcium-mediated signaling	0	1	0	0	0	1	2
GO:0042127~regulation of cell proliferation	0	1	0	0	0	1	2
GO:0050870~positive regulation of T cell activation	0	1	0	0	0	1	2
GO:0050863~regulation of T cell activation	0	1	0	0	0	1	2
GO:0050848~regulation of calcium-mediated signaling	0	1	0	0	0	1	2
GO:0045580~regulation of T cell differentiation	0	1	0	0	0	1	2
GO:0046635~positive regulation of alpha-beta T cell activation	0	1	0	0	0	1	2
GO:0033077~T cell differentiation in the thymus	0	1	0	0	0	1	2
GO:0045582~positive regulation of T cell differentiation	0	1	0	0	0	1	2
GO:0046634~regulation of alpha-beta T cell activation	0	1	0	0	0	1	2
GO:0042981~regulation of apoptosis	0	1	0	0	0	1	2
GO:0043065~positive regulation of apoptosis	0	1	0	0	0	1	2
GO:0043068~positive regulation of programmed cell death	0	1	0	0	0	1	2
GO:0043067~regulation of programmed cell death	0	1	0	0	0	1	2
GO:0010942~positive regulation of cell death	0	1	0	0	0	1	2
GO:0010941~regulation of cell death	0	1	0	0	0	1	2
GO:0045061~thymic T cell selection	0	1	0	0	0	1	2
GO:0046632~alpha-beta T cell differentiation	0	1	0	0	0	1	2
GO:0046631~alpha-beta T cell activation	0	1	0	0	0	1	2
GO:0045058~T cell selection	0	1	0	0	0	1	2
GO:0050671~positive regulation of lymphocyte proliferation	0	1	0	0	0	1	2
GO:0032946~positive regulation of mononuclear cell proliferation	0	1	0	0	0	1	2
GO:0070665~positive regulation of leukocyte proliferation	0	1	0	0	0	1	2
GO:0046638~positive regulation of alpha-beta T cell differentiation	0	1	0	0	0	1	2
GO:0001910~regulation of leukocyte mediated cytotoxicity	0	1	0	0	0	1	2
GO:0046637~regulation of alpha-beta T cell differentiation	0	1	0	0	0	1	2
GO:0006917~induction of apoptosis	0	1	0	0	0	1	2
GO:0016310~phosphorylation	0	1	0	0	0	1	2
GO:0012502~induction of programmed cell death	0	1	0	0	0	1	2
GO:0007166~cell surface receptor linked signal transduction	0	1	0	0	0	1	2
GO:0002683~negative regulation of immune system process	0	1	0	0	0	1	2
GO:0050670~regulation of lymphocyte proliferation	0	1	0	0	0	1	2
GO:0008283~cell proliferation	0	1	0	0	0	1	2
GO:0032944~regulation of mononuclear cell proliferation	0	1	0	0	0	1	2
GO:0070663~regulation of leukocyte proliferation	0	1	0	0	0	1	2
GO:0006796~phosphate metabolic process	0	1	0	0	0	1	2
GO:0006793~phosphorus metabolic process	0	1	0	0	0	1	2
GO:0042102~positive regulation of T cell proliferation	0	1	0	0	0	1	2
GO:0006968~cellular defense response	1	0	0	0	0	1	2
GO:0019835~cytolysis	1	0	0	0	0	1	2
GO:0010647~positive regulation of cell communication	0	0	0	0	1	0	1
GO:0043900~regulation of multi-organism process	0	0	0	0	1	0	1
GO:0009967~positive regulation of signal transduction	0	0	0	0	1	0	1
GO:0022600~digestive system process	0	0	0	0	1	0	1
GO:0051050~positive regulation of transport	0	0	0	0	1	0	1
GO:0006940~regulation of smooth muscle contraction	0	0	0	0	1	0	1
GO:0051186~cofactor metabolic process	0	0	0	0	1	0	1
GO:0045987~positive regulation of smooth muscle contraction	0	0	0	0	1	0	1
GO:0010701~positive regulation of norepinephrine secretion	0	0	0	0	1	0	1
GO:0019439~aromatic compound catabolic process	0	0	0	0	1	0	1
GO:0045933~positive regulation of muscle contraction	0	0	0	0	1	0	1
GO:0048015~phosphoinositide-mediated signaling	0	0	0	0	1	0	1
GO:0006925~inflammatory cell apoptosis	0	0	0	0	1	0	1
GO:0060406~positive regulation of penile erection	0	0	0	0	1	0	1
GO:0007586~digestion	0	0	0	0	1	0	1
GO:0042274~ribosomal small subunit biogenesis	0	0	0	1	0	0	1
GO:0070647~protein modification by small protein conjugation or removal	0	0	0	1	0	0	1
GO:0042254~ribosome biogenesis	0	0	0	1	0	0	1
GO:0034101~erythrocyte homeostasis	0	0	0	1	0	0	1
GO:0009755~hormone-mediated signaling	0	0	0	1	0	0	1
GO:0032446~protein modification by small protein conjugation	0	0	0	1	0	0	1
GO:0032870~cellular response to hormone stimulus	0	0	0	1	0	0	1
GO:0006364~rRNA processing	0	0	0	1	0	0	1
GO:0016072~rRNA metabolic process	0	0	0	1	0	0	1
GO:0015980~energy derivation by oxidation of organic compounds	0	0	0	1	0	0	1
GO:0050851~antigen receptor-mediated signaling pathway	0	1	0	0	0	0	1
GO:0002429~immune response-activating cell surface receptor signaling pathway	0	1	0	0	0	0	1
GO:0002768~immune response-regulating cell surface receptor signaling pathway	0	1	0	0	0	0	1
GO:0002757~immune response-activating signal transduction	0	1	0	0	0	0	1
GO:0002764~immune response-regulating signal transduction	0	1	0	0	0	0	1
GO:0050852~T cell receptor signaling pathway	0	1	0	0	0	0	1
GO:0002253~activation of immune response	0	1	0	0	0	0	1
GO:0051665~membrane raft localization	0	1	0	0	0	0	1
GO:0031580~membrane raft distribution	0	1	0	0	0	0	1
GO:0001766~membrane raft polarization	0	1	0	0	0	0	1
GO:0042113~B cell activation	0	1	0	0	0	0	1
GO:0033089~positive regulation of T cell differentiation in the thymus	0	1	0	0	0	0	1
GO:0002313~mature B cell differentiation during immune response	0	1	0	0	0	0	1
GO:0043101~purine salvage	0	1	0	0	0	0	1
GO:0002312~B cell activation during immune response	0	1	0	0	0	0	1
GO:0016044~membrane organization	0	1	0	0	0	0	1
GO:0051098~regulation of binding	0	0	0	0	0	1	1
GO:0043368~positive T cell selection	0	0	0	0	0	1	1
GO:0043066~negative regulation of apoptosis	0	0	0	0	0	1	1
GO:0043069~negative regulation of programmed cell death	0	0	0	0	0	1	1
GO:0045597~positive regulation of cell differentiation	0	0	0	0	0	1	1
GO:0060548~negative regulation of cell death	0	0	0	0	0	1	1
GO:0002504~antigen processing and presentation of peptide or polysaccharide antigen via MHC class II	0	0	0	0	0	1	1
GO:0051094~positive regulation of developmental process	0	0	0	0	0	1	1
GO:0051101~regulation of DNA binding	0	0	0	0	0	1	1
GO:0006952~defense response	0	0	0	0	0	1	1
GO:0010035~response to inorganic substance	0	0	0	0	0	1	1
GO:0045076~regulation of interleukin-2 biosynthetic process	0	0	0	0	0	1	1
GO:0022618~ribonucleoprotein complex assembly	0	0	0	0	0	1	1
GO:0043933~macromolecular complex subunit organization	0	0	0	0	0	1	1
GO:0002449~lymphocyte mediated immunity	0	0	0	0	0	1	1
GO:0043388~positive regulation of DNA binding	0	0	0	0	0	1	1
GO:0065003~macromolecular complex assembly	0	0	0	0	0	1	1
GO:0051099~positive regulation of binding	0	0	0	0	0	1	1
GO:0045059~positive thymic T cell selection	0	0	0	0	0	1	1
GO:0019882~antigen processing and presentation	0	0	0	0	0	1	1
GO:0045060~negative thymic T cell selection	0	0	0	0	0	1	1
GO:0002495~antigen processing and presentation of peptide antigen via MHC class II	0	0	0	0	0	1	1
GO:0019886~antigen processing and presentation of exogenous peptide antigen via MHC class II	0	0	0	0	0	1	1
GO:0043383~negative T cell selection	0	0	0	0	0	1	1
GO:0048511~rhythmic process	0	0	0	0	0	1	1
GO:0010038~response to metal ion	0	0	0	0	0	1	1
GO:0032663~regulation of interleukin-2 production	0	0	0	0	0	1	1
GO:0051085~chaperone mediated protein folding requiring cofactor	0	0	0	0	0	1	1
GO:0002703~regulation of leukocyte mediated immunity	0	0	0	0	0	1	1
GO:0033081~regulation of T cell differentiation in the thymus	0	0	0	0	0	1	1
GO:0002478~antigen processing and presentation of exogenous peptide antigen	0	0	0	0	0	1	1
GO:0044093~positive regulation of molecular function	0	0	0	0	0	1	1
GO:0010033~response to organic substance	0	0	0	0	0	1	1
GO:0051084~'de novo' posttranslational protein folding	0	0	0	0	0	1	1
GO:0045086~positive regulation of interleukin-2 biosynthetic process	0	0	0	0	0	1	1
GO:0051789~response to protein stimulus	0	0	0	0	0	1	1
GO:0050678~regulation of epithelial cell proliferation	0	0	0	0	0	1	1
GO:0000904~cell morphogenesis involved in differentiation	0	0	0	0	0	1	1
GO:0019884~antigen processing and presentation of exogenous antigen	0	0	0	0	0	1	1
GO:0006461~protein complex assembly	0	0	0	0	0	1	1
GO:0070271~protein complex biogenesis	0	0	0	0	0	1	1
GO:0007568~aging	0	0	0	0	0	1	1
GO:0001541~ovarian follicle development	0	0	0	0	0	1	1
GO:0051092~positive regulation of NF-kappaB transcription factor activity	0	0	0	0	0	1	1
GO:0032844~regulation of homeostatic process	0	0	0	0	0	1	1
GO:0050868~negative regulation of T cell activation	0	0	0	0	0	1	1
GO:0000902~cell morphogenesis	0	0	0	0	0	1	1
GO:0002460~adaptive immune response based on somatic recombination of immune receptors built from immunoglobulin superfamily domains	0	0	0	0	0	1	1
GO:0002250~adaptive immune response	0	0	0	0	0	1	1
GO:0042325~regulation of phosphorylation	0	0	0	0	0	1	1
GO:0006458~'de novo' protein folding	0	0	0	0	0	1	1
GO:0008285~negative regulation of cell proliferation	0	0	0	0	0	1	1
GO:0006979~response to oxidative stress	0	0	0	0	0	1	1
GO:0009119~ribonucleoside metabolic process	0	0	0	0	0	1	1
GO:0001837~epithelial to mesenchymal transition	0	0	0	0	0	1	1
GO:0019220~regulation of phosphate metabolic process	0	0	0	0	0	1	1
GO:0051174~regulation of phosphorus metabolic process	0	0	0	0	0	1	1
GO:0045860~positive regulation of protein kinase activity	0	0	0	0	0	1	1
GO:0009204~deoxyribonucleoside triphosphate catabolic process	0	0	0	0	0	1	1
GO:0009217~purine deoxyribonucleoside triphosphate catabolic process	0	0	0	0	0	1	1
GO:0030890~positive regulation of B cell proliferation	0	0	0	0	0	1	1
GO:0006457~protein folding	0	0	0	0	0	1	1
GO:0014031~mesenchymal cell development	0	0	0	0	0	1	1
GO:0050864~regulation of B cell activation	0	0	0	0	0	1	1
GO:0048762~mesenchymal cell differentiation	0	0	0	0	0	1	1
GO:0060485~mesenchyme development	0	0	0	0	0	1	1
GO:0001817~regulation of cytokine production	0	0	0	0	0	1	1
GO:0033674~positive regulation of kinase activity	0	0	0	0	0	1	1
GO:0051051~negative regulation of transport	0	0	0	0	0	1	1
GO:0048538~thymus development	0	0	0	0	0	1	1
GO:0051250~negative regulation of lymphocyte activation	0	0	0	0	0	1	1
GO:0016064~immunoglobulin mediated immune response	0	0	0	0	0	1	1
GO:0032989~cellular component morphogenesis	0	0	0	0	0	1	1
GO:0002822~regulation of adaptive immune response based on somatic recombination of immune receptors built from immunoglobulin superfamily domains	0	0	0	0	0	1	1
GO:0045859~regulation of protein kinase activity	0	0	0	0	0	1	1
GO:0019724~B cell mediated immunity	0	0	0	0	0	1	1
GO:0042542~response to hydrogen peroxide	0	0	0	0	0	1	1
GO:0002819~regulation of adaptive immune response	0	0	0	0	0	1	1
GO:0051347~positive regulation of transferase activity	0	0	0	0	0	1	1
GO:0002695~negative regulation of leukocyte activation	0	0	0	0	0	1	1
GO:0051240~positive regulation of multicellular organismal process	0	0	0	0	0	1	1
GO:0010771~negative regulation of cell morphogenesis involved in differentiation	0	0	0	0	0	1	1
GO:0050862~positive regulation of T cell receptor signaling pathway	0	0	0	0	0	1	1
GO:0048643~positive regulation of skeletal muscle tissue development	0	0	0	0	0	1	1
GO:0048585~negative regulation of response to stimulus	0	0	0	0	0	1	1
GO:0050680~negative regulation of epithelial cell proliferation	0	0	0	0	0	1	1
GO:0043549~regulation of kinase activity	0	0	0	0	0	1	1
GO:0051091~positive regulation of transcription factor activity	0	0	0	0	0	1	1
GO:0001890~placenta development	0	0	0	0	0	1	1
GO:0016049~cell growth	0	0	0	0	0	1	1
GO:0050866~negative regulation of cell activation	0	0	0	0	0	1	1
GO:0051090~regulation of transcription factor activity	0	0	0	0	0	1	1
GO:0022602~ovulation cycle process	0	0	0	0	0	1	1
GO:0042129~regulation of T cell proliferation	0	0	0	0	0	1	1
GO:0000377~RNA splicing, via transesterification reactions with bulged adenosine as nucleophile	0	0	0	0	0	1	1
GO:0000375~RNA splicing, via transesterification reactions	0	0	0	0	0	1	1
GO:0000398~nuclear mRNA splicing, via spliceosome	0	0	0	0	0	1	1
GO:0060249~anatomical structure homeostasis	0	0	0	0	0	1	1
GO:0006468~protein amino acid phosphorylation	0	0	0	0	0	1	1
GO:0009116~nucleoside metabolic process	0	0	0	0	0	1	1
GO:0045471~response to ethanol	0	0	0	0	0	1	1
GO:0008585~female gonad development	0	0	0	0	0	1	1
GO:0000387~spliceosomal snRNP biogenesis	0	0	0	0	0	1	1
GO:0030888~regulation of B cell proliferation	0	0	0	0	0	1	1
GO:0048002~antigen processing and presentation of peptide antigen	0	0	0	0	0	1	1
GO:0050776~regulation of immune response	1	0	0	0	0	0	1
GO:0071346~cellular response to interferon-gamma	1	0	0	0	0	0	1
GO:0070098~chemokine-mediated signaling pathway	1	0	0	0	0	0	1
GO:0007166~cell surface receptor signaling pathway	1	0	0	0	0	0	1
GO:0006954~inflammatory response	1	0	0	0	0	0	1
GO:0050729~positive regulation of inflammatory response	1	0	0	0	0	0	1
GO:0007165~signal transduction	1	0	0	0	0	0	1
GO:0002548~monocyte chemotaxis	1	0	0	0	0	0	1
GO:0007267~cell-cell signaling	1	0	0	0	0	0	1
GO:0008584~male gonad development	1	0	0	0	0	0	1
GO:0045089~positive regulation of innate immune response	1	0	0	0	0	0	1
GO:0006915~apoptotic process	1	0	0	0	0	0	1
GO:0071356~cellular response to tumor necrosis factor	1	0	0	0	0	0	1
GO:0034765~regulation of ion transmembrane transport	1	0	0	0	0	0	1
GO:0007186~G-protein coupled receptor signaling pathway	1	0	0	0	0	0	1
GO:0060326~cell chemotaxis	1	0	0	0	0	0	1
GO:0030593~neutrophil chemotaxis	1	0	0	0	0	0	1
GO:0051928~positive regulation of calcium ion transport	1	0	0	0	0	0	1
GO:0048247~lymphocyte chemotaxis	1	0	0	0	0	0	1
GO:0071347~cellular response to interleukin-1	1	0	0	0	0	0	1
GO:0060333~interferon-gamma-mediated signaling pathway	1	0	0	0	0	0	1
GO:0030513~positive regulation of BMP signaling pathway	1	0	0	0	0	0	1
GO:0009968~negative regulation of signal transduction	1	0	0	0	0	0	1
